# Supplementary material for: A Modified 1H-NMR Quantification Method of Ephedrine Alkaloids in Ephedrae Herba Samples
Source: Int J Mol Sci. 2023 Jul 10;24(14):11272. doi: 10.3390/ijms241411272 (PMC10378770; doi:10.3390/ijms241411272)
Supplement: Supplementary file 1 [file ijms-24-11272-s001.zip]

Archive with 1 entries (1 files):
- ijms-2504927-supplementary.pdf
